# Supplementary material for: Revision of encapsulated blebs after trabeculectomy: Long-term comparison of standard bleb needling and modified needling procedure combined with transconjunctival scleral flap sutures
Source: PLoS One. 2017 May 18;12(5):e0178099. doi: 10.1371/journal.pone.0178099 (PMC5436863; doi:10.1371/journal.pone.0178099)
Supplement: S1 Excel — (XLSX) [file pone.0178099.s001.xlsx]

## Sheet: Blatt1
OPMethode	TensiopräRevision	Monat3NR	Monat6NR	Jahr1NR	Jahr2NR
needling	18	20	5	25
needling	11			13	7
needling	18	16	15	14	20
needling	22	9	10	11	7
needling	30	18
needling	15		5	9	6
needling	17	19	10	18	16
needling	18	6		15	14
needling	29	28	10	14	13			IOD
needling	27
needling	26	18	8	14	20				prä	3	6	12	24
needling	20	10	10	9	11			need	22.9565	15.8571	10.2	14.0833	14.3333
needling	35	25			25			plus	21.087	12.5263	12.9375	14.1	13.2727
needling	25		20	18	15
needling	25	8
needling	17
needling	26	21	9	9
needling	17	15
needling	21				18			SD
needling	12
needling	42	9							prä	3	6	12	24
needling	24							need	7.56474	6.68934	4.46716	4.66044	5.91352
needling	33							plus	4.36841	5.17868	4.25	4.4833	4.77684
plus sutures	25	7	9		10
plus sutures	28		12	18	18
plus sutures	24	8			13
plus sutures	26	11	11		11
plus sutures	20	6
plus sutures	24	12	9	18	25
plus sutures	22	26	15
plus sutures	21	14			14
plus sutures	19	18	21	23	14
plus sutures	27	17	18	14	13
plus sutures	22
plus sutures	18	6
plus sutures	23		11	13	11
plus sutures	14	17	18	12
plus sutures	20	17		13
plus sutures	26	17	18	12
plus sutures	22	13	17
plus sutures	19		8
plus sutures	18	11	12
plus sutures	18	7	8	11	9
plus sutures	24	9	9	7	8
plus sutures	11	11
plus sutures	14	11	11
