# Supplementary material for: Revision of encapsulated blebs after trabeculectomy: Long-term comparison of standard bleb needling and modified needling procedure combined with transconjunctival scleral flap sutures
Source: PLoS One. 2017 May 18;12(5):e0178099. doi: 10.1371/journal.pone.0178099 (PMC5436863; doi:10.1371/journal.pone.0178099)
Supplement: S2 Excel — (XLSX) [file pone.0178099.s002.xlsx]

## Sheet: Blatt1
OPMethode	TensiopräRevision	Monat3NR	Monat6NR	Jahr1NR	Jahr2NR
needling	0.2	0.1	0.2	0.1
needling	0.5		0	0	0.1
needling	0.3	0.5	0.2	0.2	0.2
needling	0.2	0.3	0.4	0.4	0.3
needling	0.3	0.1	0.1
needling	0.4		0.6	0.4	0.4
needling	0.5	0.5	0.5	0.7	0.5
needling	1	0.7		0.7	1
needling	0.4	0.3	0.4	0.4	0.1			IOD
needling	0.4
needling	0.4	2	2	2	2				prä	3	6	12	24
needling	0.2	0.2	0.2	0.1	0.1			need	0.426087	0.442857	0.446154	0.441667	0.484615
needling	0.5	0.4	0.7		1.3			plus	0.327273	0.3	0.24	0.255556	0.327273
needling	0.3		0.2	0	0.1
needling	0.4	0.1
needling	0.4
needling	0	0.2	0.3	0.3	0.1
needling	0.2	0.2
needling	0				0.1			SD
needling	0.8
needling	0.3	0.6							prä	3	6	12	24
needling	0.1							need	0.410341	0.487875	0.507634	0.545158	0.594203
needling	2							plus	0.409624	0.193649	0.184391	0.250555	0.445176
plus sutures	0.5	0.4	0.4		0.4
plus sutures	0.2		0.4	0.3	0.2
plus sutures	0.6	0.2	0.3		0.4
plus sutures	0.2	0.2			0.3
plus sutures	0.3	0.4
plus sutures	0.1	0.1	0	0.1	0
plus sutures	0.3	0.4	0.5
plus sutures	0.1	0.2			0.1
plus sutures	0.2	0.2	0	0	0
plus sutures	0.6	0.6	0.5	0.7	1.6
plus sutures	2
plus sutures
plus sutures	0.2	0.2	0.3	0	0.1
plus sutures	0		0	0
plus sutures	0.2	0	0
plus sutures	0	0.2	0.3	0.5
plus sutures	0.4	0.5	0.4
plus sutures	0.4		0.2
plus sutures	0.1	0.2	0.1
plus sutures	0.2	0.5	0.2	0.3	0.2
plus sutures	0.2			0.4	0.3
plus sutures	0.3	0.7
plus sutures	0.1	0.1
