# Supplementary material for: Revision of encapsulated blebs after trabeculectomy: Long-term comparison of standard bleb needling and modified needling procedure combined with transconjunctival scleral flap sutures
Source: PLoS One. 2017 May 18;12(5):e0178099. doi: 10.1371/journal.pone.0178099 (PMC5436863; doi:10.1371/journal.pone.0178099)
Supplement: S3 Excel — (XLSX) [file pone.0178099.s003.xlsx]

## Sheet: Blatt1
OPMethode	TensiopräRevision	Monat3NR	Monat6NR	Jahr1NR	Jahr2NR
needling		2.5	5.7	5.2	12.15
needling	2.2	3.3	4.1	3.4	0
needling	10.1	10.6	12.4	12	15
needling	2.3	2.2
needling	2.6	5.9	4.7	6.4	9.1
needling	25.57
needling	23.9	23.7	23.4	23.3
needling	16.5	17.4	18.1	19.9	23.2
needling	3.4	3.8	4.4	4.3				IOD
needling	0.1	2.4	5.7
needling	2.4								prä	3	6	12	24
needling	5.9	3.5	3	2.7	2.5			need	8.86882	8.71714	8.745	9.65	10.325
needling	11.2	12.3						plus	9.3745	10.36	12.571	13.5457	9.434
needling		3.04	5.95
needling	5.3
needling
needling	9.4
needling	3.6
needling	9.6	5						SD
needling	16.7	26.4
needling									prä	3	6	12	24
needling								need	7.73415	8.24948	6.92678	7.95757	8.48868
needling								plus	6.69031	7.96363	7.04814	7.55079	3.08841
plus sutures	18.8	25.6
plus sutures	5.4	6.2	12.3
plus sutures	20.6	24.6	23.1	25.9
plus sutures	5.7	4.6
plus sutures	8.4
plus sutures
plus sutures	8.5	10.5	17.2	10.5	11.4
plus sutures	0.21	0.95	1.3
plus sutures	5.6	3.4	8.2	9.8	10.1
plus sutures	1.8
plus sutures
plus sutures	15.14	14.06
plus sutures	3	1.5	4.6	5.5	5.6
plus sutures	15.7
plus sutures		3.03
plus sutures	9.95	11	15.38	14.63	13.07
plus sutures	12.3	14.3
plus sutures	3.7
plus sutures	0.8	0.8
plus sutures	5.16	11.3	7.4	7.2	7
plus sutures	18	17.1	16
plus sutures	20.63	19.58	20.23	21.29
plus sutures	8.1	7.6
