# Supplementary material for: Revision of encapsulated blebs after trabeculectomy: Long-term comparison of standard bleb needling and modified needling procedure combined with transconjunctival scleral flap sutures
Source: PLoS One. 2017 May 18;12(5):e0178099. doi: 10.1371/journal.pone.0178099 (PMC5436863; doi:10.1371/journal.pone.0178099)
Supplement: S4 Excel — (XLSX) [file pone.0178099.s004.xlsx]

## Sheet: Blatt1
OPMethode	TensiopräRevision	Monat3NR	Monat6NR	Jahr1NR	Jahr2NR
needling		2.9	4.8	5.2	5.37
needling		4.6	5.2	5.5	4.1
needling	10.8	10.8	10.4	10.1	10.1
needling	2.92	3.4
needling	4	5.78	5.77	6.7	6.74
needling	10.54
needling	4.2	4.2	3.4	4.5
needling	8.6	7	7.5	6.8	5.8
needling	3.3	3.3	5.3	6.5				IOD
needling		4.8	4.7
needling	3.4								prä	3	6	12	24
needling	4.7	3.7	5.1	5.1	5.7			need	6.14308	4.93357	5.467	6.3	6.30167
needling	6.1	6.6						plus	6.83412	6.43118	7.408	7.17429	7.322
needling		2.79	2.5
needling
needling
needling	6
needling
needling	6.8	6.3						SD
needling	8.5	2.9
needling									prä	3	6	12	24
needling								need	2.73118	2.22089	2.18332	1.74929	2.04687
needling								plus	3.70385	3.89208	3.50987	3.41002	1.24757
plus sutures		2.6
plus sutures	7.3	7.8	9.4
plus sutures	6.2	4.1	5.5	3.4
plus sutures	4.6	4.9
plus sutures	4.6
plus sutures
plus sutures	9.1	8	9.7	9.4	8.1
plus sutures		2.3	2.16
plus sutures	7.5	6.3	10.4	7.5	8.8
plus sutures	2.9
plus sutures
plus sutures	16.02	15.81
plus sutures	2.9	3.2	3.9	4.1	5.5
plus sutures
plus sutures		2.07
plus sutures	5.91	7.2	6.08	7.64	7.21
plus sutures	8.6	9.8
plus sutures	4.9
plus sutures	2	2.4
plus sutures	4.14	4.4	4.4	5	7
plus sutures	9.6	9.4	9.2
plus sutures	13.31	12.75	13.34	13.18
plus sutures	6.6	6.3
