# Supplementary material for: Revision of encapsulated blebs after trabeculectomy: Long-term comparison of standard bleb needling and modified needling procedure combined with transconjunctival scleral flap sutures
Source: PLoS One. 2017 May 18;12(5):e0178099. doi: 10.1371/journal.pone.0178099 (PMC5436863; doi:10.1371/journal.pone.0178099)
Supplement: S5 Excel — (XLSX) [file pone.0178099.s005.xlsx]

## Sheet: Blatt1
OP	RIM AREA PräOP	RIM AREA PostOP	Änderung RIM
Needling	1.53	1.2	0.33
Needling	1.29	1.19	0.1
Needling					Mean
Needling	1.14	1.28	-0.14
Needling					Needling	0.103333
Needling					Plus Sutures	0.0541667
Needling
Needling	1.12	0.45	0.67
Needling	1.12	1.03	0.09		SD
Needling	0.81	0.87	-0.06
Needling	1.1	1.26	-0.16		Needling	0.259037
Needling					Plus Sutures	0.177121
Needling
Needling
Needling
Needling
Needling
Needling					P	0.289
Needling
Needling	1.19	1.18	0.01
Needling
Needling	0.98	0.89	0.09
Needling
Plus Sutures	0.89	1.07	-0.18
Plus Sutures	0.98	0.83	0.15
Plus Sutures	0.81	0.82	-0.01
Plus Sutures
Plus Sutures	0.67	0.77	-0.1
Plus Sutures
Plus Sutures
Plus Sutures	0.85	1.1	-0.25
Plus Sutures	0.38	0.27	0.11
Plus Sutures
Plus Sutures
Plus Sutures
Plus Sutures	0.76	0.41	0.35
Plus Sutures
Plus Sutures
Plus Sutures
Plus Sutures	0.76	0.63	0.13
Plus Sutures
Plus Sutures
Plus Sutures	1.96	1.81	0.15
Plus Sutures	0.98	1.06	-0.08
Plus Sutures	0.63	0.43	0.2
Plus Sutures	0.65	0.47	0.18
